# Supplementary material for: WASH regulates the oxidative stress Nrf2/ARE pathway to inhibit proliferation and promote apoptosis of HeLa cells under the action of Jolkinolide B
Source: PeerJ. 2022 Jul 13;10:e13499. doi: 10.7717/peerj.13499 (PMC9288166; doi:10.7717/peerj.13499)
Supplement: Supplemental Information 1 [file peerj-10-13499-s001.zip › WB results of JB treating in hela-shWASH cells/WB results of JB treating in hela-shWASH cells.xlsx]

## Sheet: WB results of treating 12h-1 
	1 lane	2 lane	3 lane	4 lane	5 lane	6 lane	blank
GAPDH	156.886	149.115	151.633	143.136	137.527	115.429	43.435
Bax	129.673	176.229	146.926	124.243	165.534	158.636	47.395
Bcl2	139.038	166.257	175.146	160.452	161.101	132.34	40.879
HO-1	72.311	144.523	145.498	81.807	170.922	127.684	50.125
NRF-2	84.983	156.535	179.332	118.7	87.115	80.877	36.598
PCNA	126.879	114.572	125.175	142.396	119.68	98.948	39.249
WASH	132.833	140.003	128.213	76.559	70.292	74.815	43.579
	1 lane		2 lane		3 lane		4 lane		5 lane		6 lane
GAPDH	113.451	110.2	105.68	103.41	108.198	105.24	99.701	98.76	94.092	95.83	71.994	72.82
Bax	82.278	78.34	128.834	122.58	99.531	96.67	76.848	71.89	118.139	112.89	111.241	108.89
Bcl2	98.159	94.23	125.378	120.67	134.267	130.89	119.573	115.12	120.222	114.34	91.461	87.67
HO-1	22.186	19.06	94.398	90.13	95.373	92.56	30.98	32.12	120.797	118.56	77.559	74.09
NRF-2	48.385	45.24	119.937	116.09	142.734	136.01	82.102	78.98	50.517	46.08	44.279	40.17
PCNA	87.63	82.67	75.323	70.5	85.926	80.09	103.147	100.14	80.431	76.21	59.699	55.98
WASH	89.254	85.78	96.424	95.21	84.634	80.21	76.559	72.67	26.713	22.78	31.236	28.21
	1 lane		2 lane		3 lane		4 lane		5 lane		6 lane		2 lane	3 lane	4 lane	5 lane	6 lane
Bax	0.725229	0.710889	1.2191	1.18538	0.919897	0.918567	0.770785	0.727926	1.25557	1.17802	1.54514	1.49533	0.00142857	0.00127877	0.300317	0.00619247	0.00104223
Bcl2	0.865211	0.855082	1.18639	1.16691	1.24094	1.24373	1.19932	1.16565	1.27771	1.19315	1.2704	1.20393	0.00120132	0.00018887	0.00296006	0.012629	0.00785775
HO-1	0.195556	0.172958	0.893244	0.871579	0.881467	0.879513	0.310729	0.325233	1.28382	1.23719	1.0773	1.01744	0.00050227	0.000265225	0.00993014	0.000578949	0.00137094
NRF-2	0.426484	0.410526	1.13491	1.12262	1.31919	1.29238	0.823482	0.799716	0.536889	0.480852	0.615037	0.551634	0.000200967	0.000309024	0.00132314	0.0901076	0.0371549
PCNA	0.772404	0.750181	0.712746	0.681752	0.794155	0.761022	1.03456	1.01397	0.854812	0.795262	0.829222	0.768745	0.0783719	0.499793	0.00330139	0.18272	0.362569
WASH	0.786718	0.778403	0.912415	0.920704	0.782214	0.762163	0.767886	0.735824	0.283903	0.237713	0.433869	0.387394	0.00191393	0.440102	0.204899	0.00201674	0.00400448
	average						STD
	Bax	Bcl-2	HO-1	NRF-2	PCNA	WASH	Bax	Bcl2	HO-1	NRF-2	PCNA	WASH
1 lane	0.718059	0.860146	0.184257	0.418505	0.761293	0.782561	0.01014	0.00716219	0.0159789	0.0112836	0.0157137	0.00588001
2 lane	1.20224	1.17665	0.882411	1.12876	0.697249	0.916559	0.0238414	0.0137776	0.0153192	0.00868933	0.0219159	0.00586132
3 lane	0.919232	1.24233	0.88049	1.30579	0.777589	0.772188	0.00094029	0.00197333	0.00138156	0.0189598	0.0234284	0.0141785
4 lane	0.749355	1.18249	0.317981	0.811599	1.02427	0.751855	0.0303054	0.0238025	0.0102557	0.0168049	0.0145594	0.0226711
5 lane	1.2168	1.23543	1.2605	0.50887	0.825037	0.260808	0.0548329	0.0597876	0.0329703	0.0396248	0.0421081	0.0326615
6 lane	1.52024	1.23716	1.04737	0.583336	0.798983	0.410632	0.0352222	0.0470014	0.0423259	0.0448328	0.0427637	0.0328634
	Hela-Scramble-JB-
	Hela-Scramble-JB-0.25mM
	Hela-Scramble-JB-0.5mM
	Hela-shWASH-JB-
	Hela-shWASH-JB-0.25mM
	Hela-shWASH-JB-0.5mM
	JB-0mM
	JB-0.25mM
	JB-0.5mM
	Hela-Scramble
	Hela-shWASH

## Sheet: WB results of treating 12h-2
	1 lane		2 lane		3 lane		4 lane		5 lane		6 lane		blank
GAPDH	146.868	146.868	147.305	147.305	173.212	173.212	186.678	186.678	168.702	168.702	175.391	175.391	45.239
Bax	116.534	116.534	122.462	122.462	136.163	136.163	178.192	178.192	152.263	152.263	146.443	146.443	46.946
Bcl2	55.08	55.08	115.305	115.305	160.719	160.719	121.172	121.172	142.164	142.164	129.002	129.002	33.357
HO-1	91.576	91.576	188.572	188.572	175.636	175.636	79.295	79.295	207.255	207.255	178.041	178.041	62.541
NRF-2	45.351	45.351	136.602	136.602	187.953	187.953	79.588	79.588	55.447	55.447	60.274	60.274	38.419
PCNA	154.679	154.679	119.149	119.149	126.832	126.832	145.967	145.967	119.399	119.399	121.909	121.909	48.081
WASH	196.577	196.577	197.189	197.189	183.759	183.759	116.071	116.071	106.347	106.347	106.118	106.118	101.69
	1 lane		2 lane		3 lane		4 lane		5 lane		6 lane
GAPDH	101.629	101.629	102.066	102.066	127.973	127.973	141.439	141.439	123.463	123.463	130.152	130.152
Bax	69.588	69.588	75.516	75.516	89.217	89.217	131.246	131.246	105.317	105.317	99.497	99.497
Bcl2	21.723	21.723	81.948	81.948	127.362	127.362	87.815	87.815	108.807	108.807	95.645	95.645
HO-1	29.035	29.035	126.031	126.031	113.095	113.095	16.754	16.754	144.714	144.714	115.5	115.5
NRF-2	6.932	6.932	98.183	98.183	149.534	149.534	41.169	41.169	17.028	17.028	21.855	21.855
PCNA	106.598	106.598	71.068	71.068	78.751	78.751	97.886	97.886	71.318	71.318	73.828	73.828
WASH	94.887	94.887	95.499	95.499	82.069	82.069	14.381	14.381	4.657	4.657	4.428	4.428
	1 lane		2 lane		3 lane		4 lane		5 lane		6 lane
Bax	0.684726	0.684726	0.739874	0.739874	0.697155	0.697155	0.927934	0.927934	0.853025	0.853025	0.764468	0.764468
Bcl2	0.213748	0.213748	0.802892	0.802892	0.995226	0.995226	0.620868	0.620868	0.881292	0.881292	0.734872	0.734872
HO-1	0.285696	0.285696	1.2348	1.2348	0.883741	0.883741	0.118454	0.118454	1.17212	1.17212	0.887424	0.887424
NRF-2	0.0682089	0.0682089	0.961956	0.961956	1.16848	1.16848	0.291072	0.291072	0.13792	0.13792	0.167919	0.167919
PCNA	1.04889	1.04889	0.696295	0.696295	0.615372	0.615372	0.692072	0.692072	0.577647	0.577647	0.567244	0.567244
WASH	0.933661	0.933661	0.935659	0.935659	0.641299	0.641299	0.101676	0.101676	0.0377198	0.0377198	0.0340218	0.0340218
	average
	Bax	Bcl-2	HO-1	NRF-2	PCNA	WASH
1 lane	0.684726	0.213748	0.285696	0.0682089	1.04889	0.933661
2 lane	0.739874	0.802892	1.2348	0.961956	0.696295	0.935659
3 lane	0.697155	0.995226	0.883741	1.16848	0.615372	0.641299
4 lane	0.927934	0.620868	0.118454	0.291072	0.692072	0.101676
5 lane	0.853025	0.881292	1.17212	0.13792	0.577647	0.0377198
6 lane	0.764468	0.734872	0.887424	0.167919	0.567244	0.0340218
	Hela-Scramble-JB-
	Hela-Scramble-JB-0.25mM
	Hela-Scramble-JB-0.5mM
	Hela-shWASH-JB-
	Hela-shWASH-JB-0.25mM
	Hela-shWASH-JB-0.5mM
	JB-0mM
	JB-0.25mM
	JB-0.5mM
	Hela-Scramble
	Hela-shWASH

## Sheet: WB results of treating 12h-3
	1 lane		2 lane		3 lane		4 lane		5 lane		6 lane		blank
GAPDH	143.192	143.192	134.532	134.532	116.823	116.823	154.887	154.887	158.538	158.538	146.63	146.63	50.266
Bax	117.504	117.504	113.319	113.319	117.276	117.276	129.729	129.729	133.003	133.003	134.51	134.51	35.811
Bcl2	71.36	71.36	124.668	124.668	161.06	161.06	90.001	90.001	118.291	118.291	168.74	168.74	50.251
HO-1	95.753	95.753	177.979	177.979	149.755	149.755	112.667	112.667	169.241	169.241	157.155	157.155	83.031
NRF-2	162.223	162.223	174.05	174.05	210.562	210.562	169.151	169.151	165.418	165.418	157.834	157.834	95.747
PCNA	146.314	146.314	151.614	151.614	158.133	158.133	168.543	168.543	165.564	165.564	158.429	158.429	85.809
WASH	160.925	160.925	132.672	132.672	118.673	118.673	42.334	42.334	46.715	46.715	42.458	42.458	33.193
	1 lane		2 lane		3 lane		4 lane		5 lane		6 lane
GAPDH	92.926	92.926	84.266	84.266	66.557	66.557	104.621	104.621	108.272	108.272	96.364	96.364
Bax	81.693	81.693	77.508	77.508	81.465	81.465	93.918	93.918	97.192	97.192	98.699	98.699
Bcl2	21.109	21.109	74.417	74.417	110.809	110.809	39.75	39.75	68.04	68.04	118.489	118.489
HO-1	12.722	12.722	94.948	94.948	66.724	66.724	29.636	29.636	86.21	86.21	74.124	74.124
NRF-2	66.476	66.476	78.303	78.303	114.815	114.815	73.404	73.404	69.671	69.671	62.087	62.087
PCNA	60.505	60.505	65.805	65.805	72.324	72.324	82.734	82.734	79.755	79.755	72.62	72.62
WASH	127.732	127.732	99.479	99.479	85.48	85.48	9.141	9.141	13.522	13.522	9.265	9.265
	1 lane		2 lane		3 lane		4 lane		5 lane		6 lane
Bax	0.879119	0.879119	0.919802	0.919802	1.22399	1.22399	0.897697	0.897697	0.897665	0.897665	1.02423	1.02423
Bcl2	0.227159	0.227159	0.88312	0.88312	1.66487	1.66487	0.379943	0.379943	0.628417	0.628417	1.2296	1.2296
HO-1	0.136905	0.136905	1.12677	1.12677	1.00251	1.00251	0.28327	0.28327	0.796235	0.796235	0.769208	0.769208
NRF-2	0.715365	0.715365	0.929236	0.929236	1.72506	1.72506	0.701618	0.701618	0.643481	0.643481	0.644297	0.644297
PCNA	0.651109	0.651109	0.78092	0.78092	1.08665	1.08665	0.790797	0.790797	0.736617	0.736617	0.753601	0.753601
WASH	1.37456	1.37456	1.18054	1.18054	1.28431	1.28431	0.0873725	0.0873725	0.124889	0.124889	0.0961459	0.0961459
	average
	Bax	Bcl-2	HO-1	NRF-2	PCNA	WASH
1 lane	0.879119	0.227159	0.136905	0.715365	0.651109	1.37456
2 lane	0.919802	0.88312	1.12677	0.929236	0.78092	1.18054
3 lane	1.22399	1.66487	1.00251	1.72506	1.08665	1.28431
4 lane	0.897697	0.379943	0.28327	0.701618	0.790797	0.0873725
5 lane	0.897665	0.628417	0.796235	0.643481	0.736617	0.124889
6 lane	1.02423	1.2296	0.769208	0.644297	0.753601	0.0961459
	Hela-Scramble-JB-
	Hela-Scramble-JB-0.25mM
	Hela-Scramble-JB-0.5mM
	Hela-shWASH-JB-
	Hela-shWASH-JB-0.25mM
	Hela-shWASH-JB-0.5mM
	JB-0mM
	JB-0.25mM
	JB-0.5mM
	Hela-Scramble
	Hela-shWASH
